# Supplementary material for: Analysis of the Conformational Landscape of the N-Domains of the AAA ATPase p97: Disentangling the Continuous Conformational Variability in Partially Symmetrical Complexes
Source: Int J Mol Sci. 2024 Mar 16;25(6):3371. doi: 10.3390/ijms25063371 (PMC10970294; doi:10.3390/ijms25063371)
Supplement: Supplementary file 1 [file ijms-25-03371-s001.zip]

Archive with 1 entries (1 files):
- ijms-2800745-supplementary.pdf
